# Supplementary material for: Deciphering evolutionary dynamics of WRKY genes in Arachis species
Source: BMC Genomics. 2023 Jan 27;24:48. doi: 10.1186/s12864-023-09149-z (PMC9881300; doi:10.1186/s12864-023-09149-z)
Supplement: Supplementary file 1 — Additional file 1: Table S1. WRKY genes in various Arachis species. [file 12864_2023_9149_MOESM1_ESM.xlsx]

## Sheet: Monticola
Table S1 WRKY genes in various Arachis species
Gene ID	Sequence	Chromosome	Gene start	Gene end	WRKY domain	Group	Other domain
EVM0023526	Full	A.mon-A01	4561789	4568062	WRKYGQK/C4C22HXH;WRKYGQK/C4C23HXH	I	None
EVM0043273	Full	A.mon-A01	101931341	101935441	WRKYGQK/C4C22HXH;WRKYGQK/C4C23HXH	I	None
EVM0050362	Full	A.mon-A02	82791092	82798222	WRKYGEK/C4C22HXH;WRKYGQK/C4C23HXH	I	None
EVM0036252	Full	A.mon-A02	16015088	16019884	WRKYGKK/C4C23HXH;WRKYGKK/C4C23HXH	I	None
EVM0067936	Full	A.mon-A04	1627575	1633236	WRKYGKK/C4C23HXH;WRKYGRK/C4C23HXH	I	None
EVM0032635	Full	A.mon-A04	96406387	96410039	WRKYGQK/C4C22HXH;WRKYGQK/C4C23HXH	I	None
EVM0034046	Full	A.mon-A04	96713801	96717423	WRKYGQK/C4C22HXH;WRKYGQK/C4C23HXH	I	None
EVM0006174	Full	A.mon-A05_contig4228_ERROPOS833638+	44876	48472	WRKYGQK/C4C22HXH;WRKYGQK/C4C23HXH	I	None
EVM0055928	Full	A.mon-A05_contig7351_ERROPOS63788	44927	53821	WRKYGQK/C4C22HXH;WRKYGQK/C4C23HXH	I	None
EVM0048313	Full	A.mon-A06	88778513	88782092	WRKYGQK/C4C22HXH;WRKYGQK/C4C23HXH	I	None
EVM0059050	Full	A.mon-A06	20416759	20423055	WRKYGQK/C4C22HXH;WRKYGQK/C4C23HXH	I	None
EVM0029325	Full	A.mon-A07	3479017	3483757	WRKYGQK/C4C22HXH;WRKYGQK/C4C23HXH	I	None
EVM0030786	Full	A.mon-A07	20564758	20569198	WRKYGQK/C4C22HXH;WRKYGQK/C4C23HXH	I	None
EVM0037572	Full	A.mon-A07	1536804	1540561	WRKYGQK/C4C22HXH;WRKYGQK/C4C23HXH	I	None
EVM0024038	Full	A.mon-A10	31602732	31611645	WRKYGQK/C4C22HXH;WRKYGQK/C4C23HXH	I	None
EVM0063490	Full	A.mon-A10	91716036	91719791	WRKYGQK/C4C22HXH;WRKYGQK/C4C23HXH	I	None
EVM0027906	Full	A.mon-B01	6393986	6400336	WRKYGQK/C4C22HXH;WRKYGQK/C4C23HXH	I	None
EVM0071592	Full	A.mon-B01_contig381	6462	14931	WRKYGQK/C4C22HXH;WRKYGQK/C4C23HXH	I	None
EVM0039683	Full	A.mon-B02	106554857	106560991	WRKYGEK/C4C23HXH;WRKYGQK/C4C23HXH	I	None
EVM0065585	Full	A.mon-B04	142487792	142492507	WRKYGQK/C4C22HXH;WRKYGQK/C4C23HXH	I	None
EVM0002647	Full	A.mon-B06	37302181	37307904	WRKYGQK/C4C22HXH;WRKYGQK/C4C23HXH	I	None
EVM0020658	Full	A.mon-B07	18326373	18329629	WRKYGQK/C4C22HXH;WRKYGQK/C4C23HXH	I	None
EVM0000453	Partial	A.mon-B08	38480783	38491177	WRKYGQK/C7C23HXC;WRKYGQK/C7C23HXC	I	None
EVM0043818	Full	A.mon-B10	142743090	142746505	WRKYGQK/C4C22HXH;WRKYGQK/C4C23HXH	I	None
EVM0037210	Partial	Unclustered_contig4251_ERROPOS1184389+	23491	32684	WRKYGQK/C7C23HXC;WRKYGQK/C7C23HXC	I	None
EVM0011991	Partial	A.mon-A01	106454533	106456367	WRKYGQK/C4C23HXH	II	None
EVM0069491	Full	A.mon-A04	86763276	86767429	WRKYGQK/C5C23HXH	II	None
EVM0010722	Full	A.mon-B04	18648573	18652804	WRKYGQK/C5C23HXH	II	None
EVM0070490	Full	A.mon-A07_contig942_ERROPOS4251382+	89496	91564	WRKYGQK/C5C23HXH	IIa	None
EVM0033132	Full	A.mon-A10	77808897	77811512	WRKYGQK/C5C23HXH	IIa	None
EVM0002974	Full	A.mon-B06	148287442	148289733	WRKYGQK/C5C23HXH	IIa	None
EVM0030120	Full	A.mon-B06	148613222	148616022	WRKYGQK/C5C23HXH	IIa	None
EVM0033202	Full	A.mon-B06	148579908	148581904	WRKYGQK/C5C23HXH	IIa	None
EVM0061015	Full	A.mon-B06	148261348	148264263	WRKYGQK/C5C23HXH	IIa	None
EVM0034857	Full	A.mon-B10	124568038	124570415	WRKYGQK/C5C23HXH	IIa	None
EVM0056272	Full	A.mon-A01	117582802	117588888	WRKYGQK/C5C23HXH	IIb	None
EVM0070246	Full	A.mon-A01	109782307	109783621	WRKYGQK/C5C23HXH	IIb	None
EVM0035296	Partial	A.mon-A04	100623680	100626178	WRKYGQK/C5C23HXH	IIb	None
EVM0045659	Full	A.mon-A06	731747	735047	WRKYGQK/C5C23HXH	IIb	None
EVM0018430	Full	A.mon-A08	19931308	19933595	WRKYGQK/C5C23HXH	IIb	None
EVM0009957	Full	A.mon-A10	12912305	12918013	WRKYGQK/C5C23HXH	IIb	None
EVM0006190	Full	A.mon-B03	25455330	25459166	WRKYGQK/C5C23HXH	IIb	None
EVM0073223	Full	A.mon-B03	56204262	56206302	WRKYGQK/C5C23HXH	IIb	None
EVM0031616	Partial	A.mon-B03	145803001	145808442	WRKYGQK/C5C23HXH	IIb	None
EVM0044244	Partial	A.mon-B03	146306774	146312019	WRKYGQK/C5C23HXH	IIb	None
EVM0003230	Partial	A.mon-B04	141599959	141602441	WRKYGQK/C5C23HXH	IIb	None
EVM0017731	Full	A.mon-B04_contig9657_ERROPOS318205	8765	11308	WRKYGQK/C5C23HXH	IIb	None
EVM0013352	Full	A.mon-B06	15612153	15615453	WRKYGQK/C5C23HXH	IIb	None
EVM0059816	Full	A.mon-B10	6950727	6952858	WRKYGQK/C5C23HXH	IIb	None
EVM0073156	Partial	Unclustered_contig1550_ERROPOS1520724	62361	64087	WRKYGQK/C5C23HXH	IIb	None
EVM0039105	Full	Unclustered_contig3641	68	2893	WRKYGQK/C5C23HXH	IIb	None
EVM0027540	Full	A.mon-A01	111125512	111127611	WRKYGEK/C4C23HXH	IIc	None
EVM0021351	Full	A.mon-A01	104787822	104789792	WRKYGQK/C4C23HXH	IIc	None
EVM0066514	Full	A.mon-A02	4056789	4058732	WRKYGQK/C4C23HXH	IIc	None
EVM0069604	Full	A.mon-A02	3872141	3873937	WRKYGQK/C4C23HXH	IIc	None
EVM0065668	Full	A.mon-A03	111036135	111036852	WRKYGEK/C4C23HXH	IIc	None
EVM0036058	Full	A.mon-A03	120685678	120688448	WRKYGKK/C4C23HXH	IIc	None
EVM0048531	Full	A.mon-A03	120822808	120825602	WRKYGKK/C4C23HXH	IIc	None
EVM0018062	Full	A.mon-A03	120125339	120127268	WRKYGQK/C4C23HXH	IIc	None
EVM0018127	Full	A.mon-A04	95782553	95785364	WRKYGQK/C4C23HXH	IIc	None
EVM0031244	Full	A.mon-A04	98578282	98582377	WRKYGQK/C4C23HXH	IIc	None
EVM0048237	Partial	A.mon-A04	85828676	85830075	WRKYGKK/C4C23HXH	IIc	None
EVM0056449	Full	A.mon-A06	18263982	18265622	WRKYEEN/C4C23HXH	IIc	None
EVM0074304	Full	A.mon-A06	43035170	43038679	WRKYGQK/C4C23HXH	IIc	None
EVM0008798	Full	A.mon-A07	19675085	19676072	WRKYEEN/C4C22HXH	IIc	None
EVM0001884	Full	A.mon-A08	15914592	15916591	WRKYGKK/C4C23HXH	IIc	None
EVM0074012	Full	A.mon-A10	68822686	68825796	WRKYGKK/C4C23HXH	IIc	None
EVM0033730	Full	A.mon-A10	68598308	68600435	WRKYGQK/C4C23HXH	IIc	None
EVM0021934	Full	A.mon-B02	1157374	1159317	WRKYGQK/C4C23HXH	IIc	None
EVM0001250	Partial	A.mon-B02	18044324	18045577	WRKYGKK/C4C23HXH	IIc	None
EVM0002158	Full	A.mon-B03	153002685	153004760	WRKYGQK/C4C23HXH	IIc	None
EVM0022921	Full	A.mon-B03	147883881	147888158	WRKYGQK/C4C23HXH	IIc	None
EVM0034721	Full	A.mon-B03	128566820	128569030	WRKYGQK/C4C23HXH	IIc	None
EVM0063404	Full	A.mon-B03	147958038	147967121	WRKYGQK/C4C23HXH	IIc	None
EVM0014922	Full	A.mon-B04	110453947	110457204	WRKYGQK/C4C23HXH	IIc	None
EVM0055712	Full	A.mon-B04	138935353	138939781	WRKYGQK/C4C23HXH	IIc	None
EVM0010835	Full	A.mon-B04	21435774	21437491	WRKYGRK/C4C23HXH	IIc	None
EVM0030926	Full	A.mon-B04	21323572	21327800	WRKYGRK/C4C23HXH	IIc	None
EVM0018725	Partial	A.mon-B04	125347940	125349345	WCKYGEK/C4C23HXH	IIc	None
EVM0054090	Full	A.mon-B06	151951414	151953475	WRKYGKK/C4C23HXH	IIc	None
EVM0003944	Full	A.mon-B06	137763523	137767277	WRKYGQK/C4C23HXH	IIc	None
EVM0036187	Full	A.mon-B06	9166434	9168866	WRKYGQK/C4C23HXH	IIc	None
EVM0005272	Full	A.mon-B06_contig8671_ERROPOS400000	231999	234258	WRKYGKK/C4C23HXH	IIc	None
EVM0042567	Full	A.mon-B07	18900328	18904295	WRKYEEN/C4C22HXH	IIc	Exo70
EVM0071227	Full	A.mon-B07	18908524	18909681	WRKYEEN/C4C22HXH	IIc	None
EVM0071234	Full	A.mon-B07	605268	608370	WRKYGQK/C4C23HXH	IIc	None
EVM0055602	Full	A.mon-B09	23722529	23725272	WRKYGQK/C4C23HXH	IIc	None
EVM0055743	Full	A.mon-B09	22841525	22844135	WRKYGQK/C4C23HXH	IIc	None
EVM0059102	Full	A.mon-B09	9985209	9992157	WRKYGQK/C4C23HXH	IIc	None
EVM0029776	Full	A.mon-B10	112733705	112736940	WRKYGKK/C4C23HXH	IIc	None
EVM0058158	Full	A.mon-B10	112975267	112981106	WRKYGQK/C4C23HXH	IIc	None
EVM0026574	Full	Unclustered_contig7612_ERROPOS561999	96494	97420	WRKYGEK/C4C23HXH	IIc	None
EVM0031832	Full	A.mon-A01	98642999	98644438	WRKYGQK/C5C23HXH	IId	Plant_zn_clust
EVM0050426	Full	A.mon-A01	17303673	17306185	WRKYGQK/C5C23HXH	IId	Plant_zn_clust
EVM0053580	Full	A.mon-A02	10658559	10661453	WRKYGQK/C5C23HXH	IId	Plant_zn_clust
EVM0029655	Full	A.mon-A03	25340285	25342906	WRKYGQK/C5C23HXH	IId	Plant_zn_clust
EVM0002203	Full	A.mon-A06	8265135	8267900	WRKYGQK/C5C23HXH	IId	Plant_zn_clust
EVM0055544	Full	A.mon-A06	97731923	97735312	WRKYGQK/C5C23HXH	IId	Plant_zn_clust
EVM0038240	Full	A.mon-A08	32133984	32136488	WRKYGQK/C5C23HXH	IId	Plant_zn_clust
EVM0052002	Full	A.mon-B01	17984397	17986868	WRKYGQK/C5C23HXH	IId	Plant_zn_clust
EVM0034405	Full	A.mon-B03	46775999	46778313	WRKYGQK/C5C23HXH	IId	Plant_zn_clust
EVM0043121	Full	A.mon-B03_contig8525_ERROPOS1004480	419028	421001	WRKYGQK/C5C23HXH	IId	Plant_zn_clust
EVM0018744	Full	A.mon-B06	149433441	149437271	WRKYGQK/C5C23HXH	IId	Plant_zn_clust
EVM0049886	Full	A.mon-B08	134421929	134424347	WRKYGQK/C5C23HXH	IId	Plant_zn_clust
EVM0039721	Partial	A.mon-A02	3938490	3940374	WRKYGQK/C5C23HXH	IIe	None
EVM0017229	Full	A.mon-A03	101860370	101861762	WRKYGQK/C5C23HXH	IIe	None
EVM0004244	Full	A.mon-A04	95754257	95756025	WRKYGQK/C5C23HXH	IIe	None
EVM0059578	Full	A.mon-A05	51668955	51669712	WRKYGQK/C5C23HXH	IIe	None
EVM0060552	Full	A.mon-A05_contig1464	86611	88591	WRKYGQK/C5C23HXH	IIe	None
EVM0030639	Full	A.mon-A05_contig3514_ERROPOS1324377	693205	695184	WRKYGQK/C5C23HXH	IIe	None
EVM0006157	Full	A.mon-B03	152607125	152608988	WRKYGQK/C5C23HXH	IIe	None
EVM0010018	Full	A.mon-B03	158887814	158891418	WRKYGQK/C5C23HXH	IIe	None
EVM0012005	Full	A.mon-B06	9010418	9012121	WRKYGQK/C5C23HXH	IIe	None
EVM0004241	Partial	A.mon-B06	85715305	85717800	WRKYGQK/C5C23HXH	IIe	None
EVM0035891	Full	A.mon-B08	19698729	19701941	WRKYGQK/C5C23HXH	IIe	None
EVM0036261	Full	Unclustered_contig5412_ERROPOS1396287	736300	737019	WRKYGQK/C5C23HXH	IIe	None
EVM0042970	Full	A.mon-A03	96719857	96721157	WRKYGQK/C7C23HXC	III	None
EVM0039130	Full	A.mon-A04	90535848	90538475	WRKYGQK/C7C23HXC	III	None
EVM0010249	Full	A.mon-A05	51076375	51077592	WRKYGQK/C7C23HXC	III	None
EVM0021883	Full	A.mon-A07	58526164	58531104	WRKYGEK/C7C23HXC	III	None
EVM0070484	Full	A.mon-A07	69210568	69214409	WRKYGQK/C7C23HXC	III	None
EVM0012155	Full	A.mon-A08	39028354	39030698	WRKYGQK/C7C23HXC	III	None
EVM0046955	Full	A.mon-A08	9501908	9503635	WRKYGQK/C7C23HXC	III	None
EVM0056291	Full	A.mon-A10	64076099	64078651	WRKYGQK/C7C23HXC	III	None
EVM0057689	Full	A.mon-A10	2389183	2394000	WRKYGQK/C7C23HXC	III	LRR_8
EVM0032493	Full	A.mon-B02	7116970	7118519	WRKYGQK/C7C23HXC	III	None
EVM0033159	Full	A.mon-B02	2746075	2749261	WRKYGQK/C7C23HXC	III	None
EVM0029951	Full	A.mon-B03	105378051	105381486	WRKYGQK/C7C23HXC	III	None
EVM0045855	Full	A.mon-B03	58764584	58769579	WRKYGQK/C7C23HXC	III	LRR_8
EVM0030487	Full	A.mon-B04	129301412	129304291	WRKYGQK/C7C23HXC	III	None
EVM0020362	Full	A.mon-B05	59475442	59482856	WRKYGQK/C7C23HXC	III	None
EVM0022051	Full	A.mon-B06	12159530	12161440	WRKYGQK/C7C23HXC	III	None
EVM0003825	Full	A.mon-B07	29414176	29419242	WRKYGEK/C7C23HXC	III	None
EVM0049144	Full	A.mon-B07	29509985	29514835	WRKYGQK/C7C23HXC	III	None
EVM0034428	Partial	A.mon-B07	29456174	29461064	WRKYGQK/C7C23HXC	III	None
EVM0028142	Full	A.mon-B08	38941484	38944705	WRKYGQK/C7C23HXC	III	None
EVM0010824	Full	A.mon-B10	108154897	108157783	WRKYGQK/C7C23HXC	III	None
EVM0023989	Full	Unclustered_contig5412_ERROPOS1396287	73486	74706	WRKYGQK/C7C23HXC	III	None

## Sheet: Fuhuasheng
Table S1 WRKY genes in various Arachis species
Gene ID	Sequence	Chromosome	Gene start	Gene end	WRKY domain	Group	Other domain
RYR76835	Full	Ahy_A01g001366	15243097	15246589	WRKYGEK/C4C22HXH;WRKYGQK/C4C23HXH	I	None
RYR79818	Full	Ahy_A01g004622	107903528	107908903	WRKYGEK/C4C22HXH;WRKYGQK/C4C23HXH	I	None
RYR72308	Full	Ahy_A02g006510	18837517	18842843	WRKYGEK/C4C22HXH;WRKYGQK/C4C23HXH	I	None
RYR58630	Full	Ahy_A05g024491	68642347	68650214	WRKYGQK/C4C22HXH;WRKYGQK/C4C23HXH	I	None
RYR50903	Full	Ahy_A06g025918	5502465	5504819	WRKYGQK/C4C22HXH;WRKYGQK/C4C23HXH	I	None
RYR45199	Full	Ahy_A07g031058	775891	778100	WRKYGQK/C4C22HXH;WRKYGQK/C4C23HXH	I	None
RYR45384	Full	Ahy_A07g031221	2162643	2167198	WRKYGQK/C4C22HXH;WRKYGQK/C4C23HXH	I	None
RYR28059	Full	Ahy_B01g052157	9487698	9493100	WRKYGQK/C4C22HXH;WRKYGQK/C4C23HXH	I	None
RYR30420	Full	Ahy_B01g055188	117358398	117361895	WRKYGQK/C4C22HXH;WRKYGQK/C4C23HXH	I	None
RYR27079	Full	Ahy_B02g061408	108655680	108661401	WRKYGEK/C4C22HXH;WRKYGQK/C4C23HXH	I	None
RYR16221	Full	Ahy_B04g073217	121434452	121438546	WRKYGQK/C4C22HXH;WRKYGQK/C4C23HXH	I	None
RYR03357	Full	Ahy_B06g082248	38350660	38353014	WRKYGQK/C4C22HXH;WRKYGQK/C4C23HXH	I	None
RYR05127	Full	Ahy_B06g084977	136550903	136553760	WRKYGQK/C4C22HXH;WRKYGQK/C4C23HXH	I	None
RYQ99265	Full	Ahy_B07g087169	32708254	32711368	WRKYGQK/C4C22HXH;WRKYGQK/C4C23HXH	I	None
RYR00634	Full	Ahy_B07g088759	54374174	54378685	WRKYGQK/C4C22HXH;WRKYGQK/C4C23HXH	I	None
RYR00778	Full	Ahy_B07g088894	55671735	55673940	WRKYGEK/C4C22HXH;WRKYGQK/C4C23HXH	I	None
RYR73038	Full	Ahy_A02g007309	38595492	38597308	GRKYGEK/C4C22HXX	II	None
RYR60939	Full	Ahy_A04g018027	9604135	9650556	WRKYGQK/C4C22HXH	II	Seipin
RYR54615	Full	Ahy_A06g029925	105792620	105793448	WRKYGQK/C4C23HXH	II	None
RYR12428	Full	Ahy_B04g069974	12249593	12252268	WRKYGQK/C5C23HXH	II	None
RYR09390	Full	Ahy_B05g077690	115173338	115174452	WRKYGQK/C4C23HXH	II	None
RYQ79241	Full	Ahy_Scaffold6g107946	1580631	1583253	WRKYGQK/C5C23HXH	II	None
RYR55317	Full	Ahy_A06g030555	113879953	113881411	WRKYGQK/C5C23HXH	IIa	None
RYR55318	Full	Ahy_A06g030557	113912206	113914468	WRKYGQK/C5C23HXH	IIa	None
RYR40958	Full	Ahy_A09g046702	121524011	121525718	WRKYGQK/C5C23HXH	IIa	None
RYR33708	Full	Ahy_A10g048327	22927707	22929944	WRKYGQK/C5C23HXH	IIa	None
RYR05860	Full	Ahy_B06g085687	145539804	145541428	WRKYGQK/C5C23HXH	IIa	None
RYR05861	Full	Ahy_B06g085688	145565273	145567571	WRKYGQK/C5C23HXH	IIa	None
RYQ87156	Full	Ahy_B09g094628	1172048	1173753	WRKYGQK/C5C23HXH	IIa	None
RYQ85093	Full	Ahy_B10g104601	121140008	121141892	WRKYGQK/C5C23HXH	IIa	None
RYR75512	Full	Ahy_A01g000054	740320	746070	WRKYGQK/C5C23HXH	IIb	None
RYR75962	Full	Ahy_A01g000563	6723182	6724842	WRKYGQK/C5C23HXH	IIb	None
RYR76163	Full	Ahy_A01g000769	8769973	8772324	WRKYGQK/C5C23HXH	IIb	None
RYR64385	Full	Ahy_A03g010497	4148746	4150911	WRKYGQK/C5C23HXH	IIb	None
RYR64920	Full	Ahy_A03g010940	8607225	8609282	WRKYGQK/C5C23HXH	IIb	None
RYR69183	Full	Ahy_A03g015719	131818160	131820538	WRKYGQK/C5C23HXH	IIb	None
RYR60632	Full	Ahy_A04g017688	6095264	6097371	WRKYGQK/C5C23HXH	IIb	None
RYR63390	Full	Ahy_A04g021190	104360179	104362289	WRKYGQK/C5C23HXH	IIb	None
RYR52280	Full	Ahy_A06g027205	25474995	25477716	WRKYGQK/C5C23HXH	IIb	None
RYR45431	Full	Ahy_A07g031256	2491291	2494941	WRKYGQK/C5C23HXH	IIb	None
RYR43165	Full	Ahy_A08g039598	29880521	29882293	WRKYGQK/C5C23HXH	IIb	None
RYR35593	Full	Ahy_A10g050729	110389216	110391021	WRKYGQK/C5C23HXH	IIb	None
RYR31197	Full	Ahy_B01g055991	126708359	126710413	WRKYGQK/C5C23HXH	IIb	None
RYR31525	Full	Ahy_B01g056329	130304661	130307524	WRKYGQK/C5C23HXH	IIb	None
RYR31980	Full	Ahy_B01g056965	142995717	143000862	WRKYGQK/C5C23HXH	IIb	None
RYR17401	Full	Ahy_B03g062158	5211765	5213706	WRKYGQK/C5C23HXH	IIb	None
RYR17955	Full	Ahy_B03g062608	9493922	9496237	WRKYGQK/C5C23HXH	IIb	None
RYR21873	Full	Ahy_B03g067177	129035420	129038990	WRKYGQK/C5C23HXH	IIb	None
RYR11973	Full	Ahy_B04g069481	6452909	6454990	WRKYGQK/C5C23HXH	IIb	None
RYR16309	Full	Ahy_B04g073305	122436393	122438510	WRKYGQK/C5C23HXH	IIb	None
RYR01939	Full	Ahy_B06g080800	14648543	14649775	WRKYGQK/C5C23HXH	IIb	None
RYR00590	Full	Ahy_B07g088710	54018091	54022886	WRKYGQK/C5C23HXH	IIb	None
RYQ97711	Full	Ahy_B08g093792	130608149	130610323	WRKYGQK/C5C23HXH	IIb	None
RYQ82773	Full	Ahy_B10g101338	11447925	11449674	WRKYGQK/C5C23HXH	IIb	None
RYR75172	Full	Ahy_A02g009847	111546830	111549344	WRKYGQK/C4C23HXH	IIc	None
RYR64795	Full	Ahy_A03g010842	7359962	7363864	WRKYGQK/C4C23HXH	IIc	None
RYR66028	Full	Ahy_A03g011960	20071349	20073338	WRKYGKK/C4C23HXH	IIc	None
RYR66053	Full	Ahy_A03g011996	20713555	20715464	WRKYGQK/C4C23HXH	IIc	None
RYR66492	Full	Ahy_A03g012491	29979834	29980396	WRKYGEK/C4C23HXH	IIc	None
RYR60804	Full	Ahy_A04g017868	7993744	7997840	WRKYGQK/C4C23HXH	IIc	None
RYR61736	Full	Ahy_A04g018943	25046811	25048330	WRKYGQK/C4C23HXH	IIc	None
RYR62122	Full	Ahy_A04g019480	40996420	40999920	WRKYGQK/C4C23HXH	IIc	None
RYR54402	Full	Ahy_A06g029674	102602008	102605050	WRKYGQK/C4C23HXH	IIc	None
RYR55435	Full	Ahy_A06g030651	114868101	114869924	WRKYGKK/C4C22HXH	IIc	None
RYR33956	Full	Ahy_A10g048652	32163541	32166285	WRKYGQK/C5C23HXH	IIc	None
RYR30738	Full	Ahy_B01g055506	120995035	120996378	WRKYGQK/C4C23HXH	IIc	None
RYR17828	Full	Ahy_B03g062502	8352417	8356060	WRKYGQK/C4C23HXH	IIc	None
RYR18891	Full	Ahy_B03g063504	19992449	19994521	WRKYGKK/C4C23HXH	IIc	None
RYR19263	Full	Ahy_B03g063997	30032805	30033366	WRKYGEK/C4C23HXH	IIc	None
RYR12648	Full	Ahy_B04g070089	14554779	14556496	WRKYGQK/C4C23HXH	IIc	None
RYR14616	Full	Ahy_B04g071251	60442608	60444138	WCKYGEK/C4C23HXH	IIc	None
RYR15494	Full	Ahy_B04g072243	78170443	78173072	WRKYGQK/C4C23HXH	IIc	None
RYR15826	Full	Ahy_B04g072769	105855154	105858411	WRKYGQK/C4C23HXH	IIc	None
RYR05969	Full	Ahy_B06g085781	146463504	146465338	WRKYGKK/C4C23HXH	IIc	None
RYQ99235	Full	Ahy_B07g087140	32010055	32011032	WRKYEEN/C4C22HXH	IIc	None
RYQ99238	Full	Ahy_B07g087142	32015396	32019138	WRKYEEN/C4C22HXH	IIc	None
RYQ87808	Full	Ahy_B09g095345	9975793	9982708	WRKYGKK/C4C23HXH	IIc	None
RYQ89350	Full	Ahy_B09g096044	23407279	23409405	WRKYGKK/C4C23HXH	IIc	None
RYQ84770	Full	Ahy_B10g104247	111014825	111017609	WRKYGKK/C4C23HXH	IIc	None
RYR77126	Full	Ahy_A01g001590	17474106	17475218	WRKYGQK/C5C23HXH	IId	Plant_zn_clust
RYR78742	Full	Ahy_A01g003601	94516793	94518196	WRKYGQK/C5C23HXH	IId	Plant_zn_clust
RYR74238	Full	Ahy_A02g008884	95663625	95665510	WRKYGQK/C5C23HXH	IId	Plant_zn_clust
RYR67761	Full	Ahy_A03g014168	105129645	105130898	WRKYGQK/C5C23HXH	IId	Plant_zn_clust
RYR51366	Full	Ahy_A06g026387	13991715	13993343	WRKYGQK/C5C23HXH	IId	Plant_zn_clust
RYR55734	Full	Ahy_A06g030912	117757044	117760034	WRKYGQK/C5C23HXH	IId	Plant_zn_clust
RYR28697	Full	Ahy_B01g052854	21067056	21068477	WRKYGQK/C5C23HXH	IId	Plant_zn_clust
RYR30182	Full	Ahy_B01g055010	115525944	115527383	WRKYGQK/C5C23HXH	IId	Plant_zn_clust
RYR23014	Full	Ahy_B03g068292	140601154	140603052	WRKYGQK/C5C23HXH	IId	Plant_zn_clust
RYR06202	Full	Ahy_B06g085987	148792736	148796454	WRKYGQK/C5C23HXH	IId	Plant_zn_clust
RYQ94738	Full	Ahy_B08g089672	8339752	8341760	WRKYGQK/C5C23HXH	IId	Plant_zn_clust
RYR75181	Full	Ahy_A02g009856	111615088	111616441	WRKYGQK/C5C23HXH	IIe	None
RYR64365	Full	Ahy_A03g010487	3963948	3965674	WRKYGQK/C5C23HXH	IIe	None
RYR66655	Full	Ahy_A03g012706	37875072	37876062	WRKYGQK/C5C23HXH	IIe	None
RYR61001	Full	Ahy_A04g018091	10352801	10354546	WRKYGQK/C5C23HXH	IIe	None
RYR58788	Full	Ahy_A05g024663	73605542	73606308	WRKYGQK/C5C23HXH	IIe	None
RYR52202	Full	Ahy_A06g027123	24670994	24672380	WRKYGQK/C5C23HXH	IIe	None
RYR43561	Full	Ahy_A08g039974	34112838	34115377	WRKYGQK/C5C23HXH	IIe	None
RYR23916	Full	Ahy_B02g057399	2969953	2971303	WRKYGQK/C5C23HXH	IIe	None
RYR16790	Full	Ahy_B03g061683	485610	486482	WRKYGQK/C5C23HXH	IIe	None
RYR17386	Full	Ahy_B03g062150	5120813	5122444	WRKYGQK/C5C23HXH	IIe	None
RYR19478	Full	Ahy_B03g064256	38831138	38832122	WRKYGQK/C5C23HXH	IIe	None
RYR15487	Full	Ahy_B04g072240	78135813	78137591	WRKYGQK/C5C23HXH	IIe	None
RYR06571	Full	Ahy_B05g073891	1447071	1448475	WRKYGQK/C5C23HXH	IIe	None
RYR10481	Full	Ahy_B05g078919	144911797	144912525	WRKYGQK/C5C23HXH	IIe	None
RYR01819	Full	Ahy_B06g080683	13426783	13428580	WRKYGQK/C5C23HXH	IIe	None
RYQ97250	Full	Ahy_B08g093280	122809221	122811774	WRKYGQK/C5C23HXH	IIe	None
RYR74748	Full	Ahy_A02g009469	106494033	106495595	WRKYGQK/C7C23HXC	III	None
RYR66756	Full	Ahy_A03g012810	43270638	43271938	WRKYGQK/C7C23HXC	III	None
RYR61568	Full	Ahy_A04g018748	19922560	19924711	WRKYGQK/C7C23HXC	III	None
RYR58832	Full	Ahy_A05g024700	74131826	74133043	WRKYGQK/C7C23HXC	III	None
RYR52773	Full	Ahy_A06g027649	29618928	29620199	WRKYGQK/C7C23HXC	III	None
RYR50151	Full	Ahy_A07g036733	154369166	154373712	WRKYGQK/C7C23HXC	III	None
RYR50152	Full	Ahy_A07g036734	154396122	154400276	WRKYGQK/C7C23HXC	III	None
RYR50153	Full	Ahy_A07g036735	154405873	154410794	WRKYGEK/C7C23HXC	III	None
RYR41669	Full	Ahy_A08g038080	8577615	8578847	WRKYGQK/C7C23HXC	III	None
RYR44800	Full	Ahy_A08g041074	47782789	47785105	WRKYGQK/C7C23HXC	III	None
RYR34073	Full	Ahy_A10g048791	37954210	37956437	WRKYGQK/C7C23HXC	III	None
RYR35558	Full	Ahy_A10g050700	110149478	110153326	WRKYGQK/C7C23HXC	III	LRR_8
RYR24034	Full	Ahy_B02g057536	4256171	4258752	WRKYGQK/C7C23HXC	III	None
RYR24481	Full	Ahy_B02g057983	9813828	9815377	WRKYGQK/C7C23HXC	III	None
RYR19580	Full	Ahy_B03g064404	44896019	44897334	WRKYGQK/C7C23HXC	III	None
RYR14815	Full	Ahy_B04g071517	65602896	65605358	WRKYGQK/C7C23HXC	III	None
RYR10424	Full	Ahy_B05g078878	144240598	144241818	WRKYGQK/C7C23HXC	III	None
RYR02641	Full	Ahy_B06g081444	22821181	22822464	WRKYGEK/C7C23HXC	III	None
RYQ98820	Full	Ahy_B07g086643	21799898	21804394	WRKYGQK/C7C23HXC	III	None
RYQ98821	Full	Ahy_B07g086644	21852741	21858368	WRKYGQK/C7C23HXC	III	None
RYQ98822	Full	Ahy_B07g086646	21866169	21874877	WRKYGEK/C7C23HXC	III	None
RYQ96497	Full	Ahy_B08g092257	104030204	104033493	WRKYGQK/C7C23HXC	III	None
RYQ96498	Full	Ahy_B08g092258	104037951	104040561	WRKYGQK/C7C23HXC	III	None
RYQ82822	Full	Ahy_B10g101387	11807787	11811825	WRKYGQK/C7C23HXC	III	LRR_8
RYQ84636	Full	Ahy_B10g104089	105755207	105757423	WRKYGQK/C7C23HXC	III	None

## Sheet: Shitouqi
Table S1 WRKY genes in various Arachis species
Gene ID	Sequence	Chromosome	Gene start	Gene end	WRKY domain	Group	Other domain
AH01G02680	Full	Chr01	3394809	3401057	WRKYGQK/C4C22HXH;WRKYGQK/C4C23HXH	I	None
AH01G23880	Full	Chr01	96235364	96239542	WRKYGQK/C4C22HXH;WRKYGQK/C4C23HXH	I	None
AH02G23630	Full	Chr02	93203156	93209110	WRKYGEK/C4C22HXH;WRKYGQK/C4C23HXH	I	None
AH05G17850	Full	Chr05	45691397	45699905	WRKYGQK/C4C22HXH;WRKYGQK/C4C23HXH	I	None
AH05G37450	Full	Chr05	113727991	113731600	WRKYGQK/C4C22HXH;WRKYGQK/C4C23HXH	I	None
AH06G14780	Full	Chr06	24767817	24773970	WRKYGQK/C4C22HXH;WRKYGQK/C4C23HXH	I	None
AH06G25830	Full	Chr06	104030835	104033930	WRKYGQK/C4C22HXH;WRKYGQK/C4C23HXH	I	None
AH07G00870	Full	Chr07	946304	950301	WRKYGQK/C4C22HXH;WRKYGQK/C4C23HXH	I	None
AH07G02580	Full	Chr07	2335476	2340359	WRKYGQK/C4C22HXH;WRKYGQK/C4C23HXH	I	None
AH07G12970	Full	Chr07	20100646	20104307	WRKYGQK/C4C22HXH;WRKYGQK/C4C23HXH	I	None
AH11G06450	Full	Chr11	9211756	9218129	WRKYGQK/C4C22HXH;WRKYGQK/C4C23HXH	I	None
AH11G34080	Full	Chr11	146951975	146956084	WRKYGQK/C4C22HXH;WRKYGQK/C4C23HXH	I	None
AH12G26030	Full	Chr12	107266723	107272884	WRKYGEK/C4C22HXH;WRKYGQK/C4C23HXH	I	None
AH14G35340	Full	Chr14	125488611	125493300	WRKYGEK/C4C22HXH;WRKYGQK/C4C23HXH	I	None
AH15G14050	Full	Chr15	39708119	39716741	WRKYGQK/C4C22HXH;WRKYGQK/C4C23HXH	I	None
AH16G17930	Full	Chr16	37910960	37917519	WRKYGQK/C4C22HXH;WRKYGQK/C4C23HXH	I	None
AH16G32150	Full	Chr16	133126646	133129823	WRKYGQK/C4C22HXH;WRKYGQK/C4C23HXH	I	None
AH17G01110	Full	Chr17	1651013	1654949	WRKYGQK/C4C22HXH;WRKYGQK/C4C23HXH	I	None
AH17G02420	Full	Chr17	2596633	2601450	WRKYGQK/C4C22HXH;WRKYGQK/C4C23HXH	I	None
AH17G12570	Full	Chr17	22486352	22489926	WRKYGQK/C4C22HXH;WRKYGQK/C4C23HXH	I	None
AH20G32400	Full	Chr20	136007205	136010635	WRKYGQK/C4C22HXH;WRKYGQK/C4C23HXH	I	None
AH01G25260	Full	Chr01	97860632	97861643	WRKYGQK/C4C23HXH	II	None
AH04G08770	Full	Chr04	14773253	14777933	WRKYGQK/C5C23HXH	II	None
AH14G09320	Full	Chr14	12621738	12625849	WRKYGQK/C5C23HXH	II	None
AH15G09260	Full	Chr15	15755655	15758490	WRKYGQK/C4C22HXH	II	None
AH15G16830	Full	Chr15	79129882	79131128	WRKYGQK/C4C22HXH	II	None
AH09G00690	Full	Chr09	885964	888468	WRKYGQK/C5C23HXH	IIa	None
AH10G19710	Full	Chr10	92115680	92118273	WRKYGQK/C5C23HXH	IIa	None
AH16G37090	Full	Chr16	141944245	141946390	WRKYGQK/C5C23HXH	IIa	None
AH16G45540	Full	Chr16	151584921	151586860	WRKYGQK/C5C23HXH	IIa	None
AH19G01540	Full	Chr19	1151024	1153542	WRKYGQK/C5C23HXH	IIa	None
AH20G25950	Full	Chr20	118507986	118510251	WRKYGQK/C5C23HXH	IIa	None
AH01G28930	Full	Chr01	102754991	102759463	WRKYGQK/C5C23HXH	IIb	None
AH01G30610	Full	Chr01	104749931	104752983	WRKYGQK/C5C23HXH	IIb	None
AH01G34320	Full	Chr01	110628557	110634688	WRKYGQK/C5C23HXH	IIb	None
AH03G12010	Full	Chr03	13552567	13555332	WRKYGQK/C5C23HXH	IIb	None
AH03G42010	Full	Chr03	135293518	135295575	WRKYGQK/C5C23HXH	IIb	None
AH03G46080	Full	Chr03	139589087	139591486	WRKYGQK/C5C23HXH	IIb	None
AH04G04400	Full	Chr04	5301556	5304188	WRKYGQK/C5C23HXH	IIb	None
AH06G05210	Full	Chr06	7854481	7857613	WRKYGQK/C5C23HXH	IIb	None
AH07G03020	Full	Chr07	2658156	2662804	WRKYGQK/C5C23HXH	IIb	None
AH08G16380	Full	Chr08	31338551	31340907	WRKYGQK/C5C23HXH	IIb	None
AH10G06390	Full	Chr10	6012757	6014897	WRKYGQK/C5C23HXH	IIb	None
AH11G22840	Full	Chr11	122112042	122117606	WRKYGQK/C5C23HXH	IIb	None
AH11G26220	Full	Chr11	134469655	134472715	WRKYGQK/C5C23HXH	IIb	None
AH11G28210	Full	Chr11	137937252	137941875	WRKYGQK/C5C23HXH	IIb	None
AH12G26130	Full	Chr12	107417954	107419025	WRKYGKK/C4C23HXH	IIb	None
AH12G26150	Full	Chr12	107436435	107437461	WRKYGKK/C4C23HXH	IIb	None
AH13G14920	Full	Chr13	16957229	16961082	WRKYGQK/C5C23HXH	IIb	None
AH13G44640	Full	Chr13	135746287	135748650	WRKYGQK/C5C23HXH	IIb	None
AH13G48780	Full	Chr13	139908551	139910899	WRKYGQK/C5C23HXH	IIb	None
AH14G05400	Full	Chr14	6264810	6267341	WRKYGQK/C5C23HXH	IIb	None
AH16G08740	Full	Chr16	14508870	14511899	WRKYGQK/C5C23HXH	IIb	None
AH17G01910	Full	Chr17	2244368	2249764	WRKYGQK/C5C23HXH	IIb	None
AH18G06720	Full	Chr18	6834072	6836469	WRKYGQK/C5C23HXH	IIb	None
AH20G09260	Full	Chr20	11343658	11345731	WRKYGQK/C5C23HXH	IIb	None
AH01G26220	Full	Chr01	99463319	99465159	WRKYGQK/C4C23HXH	IIc	None
AH02G02030	Full	Chr02	2246084	2248840	WRKYGQK/C4C23HXH	IIc	None
AH02G10360	Full	Chr02	18620728	18622689	WRKYGKK/C4C23HXH	IIc	None
AH02G10370	Full	Chr02	18624837	18625527	WRKYGKK/C4C23HXH	IIc	None
AH03G30560	Full	Chr03	114185291	114185956	WRKYGEK/C4C23HXH	IIc	None
AH03G33750	Full	Chr03	123318907	123321660	WRKYGQK/C4C23HXH	IIc	None
AH03G33940	Full	Chr03	123904006	123906561	WRKYGKK/C4C23HXH	IIc	None
AH03G42850	Full	Chr03	136451266	136455953	WRKYGQK/C4C23HXH	IIc	None
AH03G46450	Full	Chr03	140103964	140105827	WRKYGQK/C4C23HXH	IIc	None
AH04G08250	Full	Chr04	13229706	13230969	WRKYGKK/C4C23HXH	IIc	None
AH04G08260	Full	Chr04	13234056	13235971	WRKYGRK/C4C23HXH	IIc	None
AH04G18450	Full	Chr04	88661043	88664908	WRKYGQK/C4C23HXH	IIc	None
AH04G26900	Full	Chr04	118289385	118291994	WRKYGQK/C4C23HXH	IIc	None
AH04G28570	Full	Chr04	120488144	120492474	WRKYGQK/C4C23HXH	IIc	None
AH06G04640	Full	Chr06	7179033	7180440	WRKYGQK/C4C23HXH	IIc	None
AH06G24570	Full	Chr06	101143053	101146808	WRKYGQK/C4C23HXH	IIc	None
AH07G04290	Full	Chr07	3797806	3800584	WRKYGQK/C4C23HXH	IIc	None
AH07G13120	Full	Chr07	20670871	20674367	WRKYEEN/C4C22HXH	IIc	Exo70
AH07G13150	Full	Chr07	20677813	20678790	WRKYEEN/C4C22HXH	IIc	None
AH08G09100	Full	Chr08	16664658	16666693	WRKYGKK/C4C23HXH	IIc	None
AH09G06580	Full	Chr09	8273625	8280672	WRKYGQK/C4C23HXH	IIc	None
AH10G17860	Full	Chr10	82886581	82889927	WRKYGKK/C4C23HXH	IIc	None
AH10G17980	Full	Chr10	83516858	83519601	WRKYGQK/C4C23HXH	IIc	None
AH11G31630	Full	Chr11	143300640	143302473	WRKYGQK/C4C23HXH	IIc	None
AH12G02200	Full	Chr12	3041701	3044016	WRKYGQK/C4C23HXH	IIc	None
AH12G11350	Full	Chr12	21632475	21633986	WRKYGKK/C4C23HXH	IIc	None
AH13G34700	Full	Chr13	115276885	115277672	WRKYGEK/C4C23HXH	IIc	None
AH13G37550	Full	Chr13	124608090	124610903	WRKYGQK/C4C23HXH	IIc	None
AH13G37760	Full	Chr13	125341158	125343885	WRKYGKK/C4C23HXH	IIc	None
AH13G45470	Full	Chr13	136858446	136862089	WRKYGQK/C4C23HXH	IIc	None
AH13G49080	Full	Chr13	140200439	140203201	WRKYGQK/C4C23HXH	IIc	None
AH14G10430	Full	Chr14	14851069	14853740	WRKYGQK/C4C23HXH	IIc	None
AH14G21710	Full	Chr14	89456080	89459667	WRKYGQK/C4C23HXH	IIc	None
AH14G33410	Full	Chr14	122214728	122219082	WRKYGQK/C4C23HXH	IIc	None
AH16G08030	Full	Chr16	13662947	13664997	WRKYGQK/C4C23HXH	IIc	None
AH16G30280	Full	Chr16	129193490	129197208	WRKYGQK/C4C23HXH	IIc	None
AH16G37920	Full	Chr16	142855616	142857620	WRKYGKK/C4C23HXH	IIc	None
AH16G44630	Full	Chr16	150614904	150617180	WRKYGKK/C4C23HXH	IIc	None
AH17G03120	Full	Chr17	3281726	3283642	WRKYGQK/C4C23HXH	IIc	None
AH17G33510	Full	Chr17	131185378	131187258	WRKYGKK/C4C23HXH	IIc	None
AH19G08230	Full	Chr19	9735656	9742817	WRKYGQK/C4C23HXH	IIc	None
AH19G14480	Full	Chr19	22988274	22990382	WRKYGQK/C4C23HXH	IIc	None
AH20G23910	Full	Chr20	108431550	108434857	WRKYGKK/C4C23HXH	IIc	None
AH20G23990	Full	Chr20	108567393	108571796	WRKYGQK/C4C23HXH	IIc	None
AH01G10990	Full	Chr01	16443332	16445379	WRKYGQK/C5C23HXH	IId	Plant_zn_clust
AH01G21930	Full	Chr01	94020971	94022699	WRKYGQK/C5C23HXH	IId	Plant_zn_clust
AH02G07740	Full	Chr02	11851343	11854165	WRKYGQK/C5C23HXH	IId	Plant_zn_clust
AH03G21920	Full	Chr03	39850670	39852547	WRKYGQK/C5C23HXH	IId	Plant_zn_clust
AH06G12040	Full	Chr06	16235429	16237996	WRKYGQK/C5C23HXH	IId	Plant_zn_clust
AH08G25500	Full	Chr08	45444556	45446956	WRKYGQK/C5C23HXH	IId	Plant_zn_clust
AH11G10610	Full	Chr11	20626542	20628649	WRKYGQK/C5C23HXH	IId	Plant_zn_clust
AH11G35900	Full	Chr11	148750601	148752493	WRKYGQK/C5C23HXH	IId	Plant_zn_clust
AH13G05600	Full	Chr13	5775142	5778001	WRKYGQK/C5C23HXH	IId	Plant_zn_clust
AH13G25080	Full	Chr13	40691917	40693752	WRKYGQK/C5C23HXH	IId	Plant_zn_clust
AH16G01360	Full	Chr16	1385276	1387873	WRKYGQK/C5C23HXH	IId	Plant_zn_clust
AH16G39810	Full	Chr16	145121360	145129980	WRKYGQK/C5C23HXH	IId	Plant_zn_clust
AH16G42120	Full	Chr16	147858371	147861970	WRKYGQK/C5C23HXH	IId	Plant_zn_clust
AH18G30430	Full	Chr18	129296687	129299242	WRKYGQK/C5C23HXH	IId	Plant_zn_clust
AH02G01940	Full	Chr02	2182915	2184629	WRKYGQK/C5C23HXH	IIe	None
AH03G29330	Full	Chr03	106430905	106431435	WRKYGQK/C5C23HXH	IIe	None
AH03G46170	Full	Chr03	139774819	139777138	WRKYGQK/C5C23HXH	IIe	None
AH04G26870	Full	Chr04	118262559	118265200	WRKYGQK/C5C23HXH	IIe	None
AH05G16700	Full	Chr05	40699314	40700452	WRKYGQK/C5C23HXH	IIe	None
AH05G35660	Full	Chr05	112045239	112047148	WRKYGQK/C5C23HXH	IIe	None
AH06G04500	Full	Chr06	7042982	7045329	WRKYGQK/C5C23HXH	IIe	None
AH08G19200	Full	Chr08	35394295	35397422	WRKYGQK/C5C23HXH	IIe	None
AH12G02120	Full	Chr12	2997001	2998924	WRKYGQK/C5C23HXH	IIe	None
AH13G33160	Full	Chr13	106639152	106640632	WRKYGQK/C5C23HXH	IIe	None
AH13G48830	Full	Chr13	139993120	139995511	WRKYGQK/C5C23HXH	IIe	None
AH13G53180	Full	Chr13	144614448	144616109	WRKYGQK/C5C23HXH	IIe	None
AH13G54060	Full	Chr13	145359469	145361075	WRKYGQK/C5C23HXH	IIe	None
AH14G31600	Full	Chr14	119769538	119772180	WRKYGQK/C5C23HXH	IIe	None
AH15G06130	Full	Chr15	10361098	10361826	WRKYGQK/C5C23HXH	IIe	None
AH15G36830	Full	Chr15	151733856	151735783	WRKYGQK/C5C23HXH	IIe	None
AH16G07850	Full	Chr16	13395596	13397974	WRKYGQK/C5C23HXH	IIe	None
AH18G10740	Full	Chr18	14521379	14524488	WRKYGQK/C5C23HXH	IIe	None
AH02G05730	Full	Chr02	7579707	7581567	WRKYGQK/C7C23HXC	III	None
AH03G28760	Full	Chr03	101118695	101121480	WRKYGQK/C7C23HXC	III	None
AH04G22430	Full	Chr04	108806897	108809315	WRKYGQK/C7C23HXC	III	None
AH06G09380	Full	Chr06	12598435	12600283	WRKYGQK/C7C23HXC	III	None
AH07G21530	Full	Chr07	70058081	70062900	WRKYGQK/C7C23HXC	III	None
AH07G21540	Full	Chr07	70084958	70089537	WRKYGQK/C7C23HXC	III	None
AH07G21550	Full	Chr07	70094917	70100050	WRKYGEK/C7C23HXC	III	None
AH07G24810	Full	Chr07	80559320	80564129	WRKYGQK/C7C23HXC	III	None
AH07G24840	Full	Chr07	80694065	80697566	WRKYGQK/C7C23HXC	III	None
AH08G04790	Full	Chr08	8799521	8801402	WRKYGQK/C7C23HXC	III	None
AH08G28680	Full	Chr08	49073117	49076223	WRKYGQK/C7C23HXC	III	None
AH10G06670	Full	Chr10	6254015	6257863	WRKYGQK/C4C23HXC	III	LRR_8
AH10G06680	Full	Chr10	6261345	6265329	WRKYGQK/C7C23HXC	III	None
AH10G17080	Full	Chr10	77179453	77182071	WRKYGQK/C7C23HXC	III	None
AH12G03520	Full	Chr12	4283314	4286440	WRKYGQK/C7C23HXC	III	None
AH12G06650	Full	Chr12	9682766	9684477	WRKYGQK/C7C23HXC	III	None
AH13G32420	Full	Chr13	100594641	100597440	WRKYGQK/C7C23HXC	III	None
AH14G25750	Full	Chr14	106381148	106383917	WRKYGQK/C7C23HXC	III	None
AH16G13340	Full	Chr16	22374017	22375801	WRKYGQK/C7C23HXC	III	None
AH17G15710	Full	Chr17	33223261	33228485	WRKYGEK/C7C23HXC	III	None
AH17G15730	Full	Chr17	33240162	33245743	WRKYGQK/C7C23HXC	III	None
AH17G15740	Full	Chr17	33294182	33299165	WRKYGQK/C7C23HXC	III	None
AH17G28410	Full	Chr17	122525596	122527311	WRKYGQK/C7C23HXC	III	None
AH18G17200	Full	Chr18	34302882	34306443	WRKYGQK/C7C23HXC	III	None
AH20G09590	Full	Chr20	11688431	11695359	WRKYGQK/C7C23HXC	III	LRR_8
AH20G22960	Full	Chr20	103201861	103204413	WRKYGQK/C7C23HXC	III	None

## Sheet: Tifrunner
Table S1 WRKY genes in various Arachis species
Gene ID	Sequence	Chromosome	Gene start	Gene end	Group	WRKYdomain	Other domain
5041YP	Full	Arahy.1	97531934	97536448	I	WRKYGQK/C4C22HXH;WRKYGQK/C4C23HXH	None
M3PRRA	Full	Arahy.1	3529431	3535699	I	WRKYGQK/C4C22HXH;WRKYGQK/C4C23HXH	None
DMZ0MV	Full	Arahy.2	92553584	92558567	I	WRKYGEK/C4C22HXH;WRKYGQK/C4C23HXH	None
WH9G9U	Full	Arahy.4	119133034	119137280	I	WRKYGQK/C4C22HXH;WRKYGQK/C4C23HXH	None
Y7DSHF	Full	Arahy.4	123623774	123628574	I	WRKYGQK/C4C22HXH;WRKYGQK/C4C23HXH	None
691ACA	Full	Arahy.5	115464468	115468301	I	WRKYGQK/C4C22HXH;WRKYGQK/C4C23HXH	None
431KH3	Full	Arahy.6	25666686	25673144	I	WRKYGQK/C4C22HXH;WRKYGQK/C4C23HXH	None
EJ82H8	Full	Arahy.6	104769201	104774994	I	WRKYGQK/C4C22HXH;WRKYGQK/C4C23HXH	None
5V6QPU	Full	Arahy.7	19928130	19932656	I	WRKYGQK/C4C22HXH;WRKYGQK/C4C23HXH	None
YJ3JQK	Full	Arahy.7	2186307	2191156	I	WRKYGQK/C4C22HXH;WRKYGQK/C4C23HXH	None
F3IAW8	Partial	Arahy.7	775690	779701	I	WRKYGQK/C4C22HXH;WRKYGQK/C4C23HXH	None
P8AW7B	Full	Arahy.10	109273486	109276039	I	WRKYGQK/C4C22HXH;WRKYGQK/C4C23HXH	None
62XZQ4	Full	Arahy.11	9344574	9350904	I	WRKYGQK/C4C22HXH;WRKYGQK/C4C23HXH	None
0S4LAK	Full	Arahy.12	106821473	106827388	I	WRKYGEK/C4C22HXH;WRKYGQK/C4C23HXH	None
A3ULYL	Full	Arahy.14	133124495	133128746	I	WRKYGQK/C4C22HXH;WRKYGQK/C4C23HXH	None
V3AFID	Full	Arahy.14	137782972	137787807	I	WRKYGQK/C4C22HXH;WRKYGQK/C4C23HXH	None
VCGU4G	Full	Arahy.15	45747819	45756854	I	WRKYGQK/C4C22HXH;WRKYGQK/C4C23HXH	None
A8EX91	Full	Arahy.16	136986974	136992854	I	WRKYGQK/C4C22HXH;WRKYGQK/C4C23HXH	None
B1IT3E	Full	Arahy.16	37412496	37419391	I	WRKYGQK/C4C22HXH;WRKYGQK/C4C23HXH	None
79471H	Full	Arahy.17	911583	917937	I	WRKYGQK/C4C22HXH;WRKYGQK/C4C23HXH	None
K37UFQ	Full	Arahy.17	2208150	2214576	I	WRKYGQK/C4C22HXH;WRKYGQK/C4C23HXH	None
SLD8K7	Full	Arahy.19	344570	348401	I	WRKYGQK/C4C22HXH;WRKYGQK/C4C23HXH	None
95H00J	Full	Arahy.20	134976206	134979361	I	WRKYGQK/C4C22HXH;WRKYGQK/C4C23HXH	None
IBCJ8E	Partial	Arahy.1	99172836	99174889	II	WRKYGQK/C4C23HXH	None
R65J70	Full	Arahy.4	10618594	10623603	II	WRKYGQK/C5C23HXH	None
T5S8G4	Full	Arahy.14	12117344	12121975	II	WRKYGQK/C5C23HXH	None
ZEA1CF	Full	Arahy.9	609747	612367	IIa	WRKYGQK/C5C23HXH	None
MYRR9C	Full	Arahy.10	94905491	94908356	IIa	WRKYGQK/C5C23HXH	None
9C1IJD	Full	Arahy.16	145712378	145714185	IIa	WRKYGQK/C5C23HXH	None
G729YX	Full	Arahy.19	1423859	1426517	IIa	WRKYGQK/C5C23HXH	None
KJLF7A	Full	Arahy.20	117517122	117519568	IIa	WRKYGQK/C5C23HXH	None
NA5G54	Full	Arahy.1	103769700	103774830	IIb	WRKYGQK/C5C23HXH	None
U5J94J	Full	Arahy.1	111672383	111678672	IIb	WRKYGQK/C5C23HXH	None
Z92S4S	Full	Arahy.1	105745651	105748788	IIb	WRKYGQK/C5C23HXH	None
I3UJNP	Full	Arahy.3	13166018	13169198	IIb	WRKYGQK/C5C23HXH	None
MQ7GU6	Full	Arahy.3	134590143	134595650	IIb	WRKYGQK/C5C23HXH	None
2613M1	Partial	Arahy.3	138910163	138912727	IIb	WRKYGQK/C5C23HXH	None
550C4N	Full	Arahy.4	122703188	122705937	IIb	WRKYGQK/C5C23HXH	None
W56I62	Full	Arahy.4	5112703	5116553	IIb	WRKYGQK/C5C23HXH	None
71ALCZ	Full	Arahy.6	6719274	6722799	IIb	WRKYGQK/C5C23HXH	None
WH2E03	Full	Arahy.7	2508970	2519013	IIb	WRKYGQK/C5C23HXH	DRY_EERY/Surp
7TT8S3	Full	Arahy.8	31527371	31529824	IIb	WRKYGQK/C5C23HXH	None
H6RQL1	Full	Arahy.10	5994507	5996689	IIb	WRKYGQK/C4C14HXH	None
4IR4XJ	Full	Arahy.11	137670347	137674137	IIb	WRKYGQK/C5C23HXH	None
9FGC6P	Full	Arahy.11	134174087	134177567	IIb	WRKYGQK/C5C23HXH	None
NQHE67	Full	Arahy.11	121807843	121813509	IIb	WRKYGQK/C5C23HXH	None
TUK55Y	Full	Arahy.12	106986616	106991483	IIb	WRKYGQK/C4C23HXH	None
W73X2G	Full	Arahy.12	106971499	106972989	IIb	WRKYGQK/C4C23HXH	None
1T4KVN	Full	Arahy.13	17012671	17016947	IIb	WRKYGQK/C5C23HXH	None
ET2S95	Full	Arahy.13	141104517	141107041	IIb	WRKYGQK/C5C23HXH	None
FZU8AD	Full	Arahy.14	6390761	6394589	IIb	WRKYGQK/C5C23HXH	None
RW7TM2	Full	Arahy.14	136987603	136990278	IIb	WRKYGQK/C5C23HXH	None
1B7IGJ	Full	Arahy.16	14215462	14218134	IIb	WRKYGQK/C5C23HXH	None
DWW0NY	Full	Arahy.20	11105213	11107281	IIb	WRKYGQK/C5C23HXH	None
CVA9UE	Full	Arahy.1	100521505	100524209	IIc	WRKYGQK/C4C23HXH	None
DZR6VW	Full	Arahy.2	2853357	2856150	IIc	WRKYGQK/C4C23HXH	None
1D4W9H	Full	Arahy.3	139338260	139341030	IIc	WRKYGQK/C4C23HXH	None
VPMT8W	Full	Arahy.3	135763979	135768691	IIc	WRKYGQK/C4C23HXH	None
VPVP03	Full	Arahy.3	122702987	122705840	IIc	WRKYGQK/C4C23HXH	None
34PMVH	Full	Arahy.4	12660139	12662090	IIc	WRKYGRK/C4C23HXH	None
CJ9CGG	Full	Arahy.4	88918297	88922192	IIc	WRKYGQK/C4C23HXH	None
E6YGIA	Full	Arahy.4	104405560	104407170	IIc	WRKYGKK/C4C23HXH	None
JFB8VT	Full	Arahy.4	120709912	120714148	IIc	WRKYGQK/C4C23HXH	None
TAFM68	Partial	Arahy.4	12665146	12665644	IIc	WRKYGKK/C4C23HXH	None
30ZBSQ	Full	Arahy.6	101701377	101705199	IIc	WRKYGQK/C4C23HXH	None
DVQ9X5	Full	Arahy.6	7377204	7380643	IIc	WRKYGQK/C4C23HXH	None
EXY78R	Full	Arahy.8	16682476	16684568	IIc	WRKYGKK/C4C23HXH	None
I0PPE2	Full	Arahy.9	7964868	7971937	IIc	WRKYGQK/C4C23HXH	None
I3Z0BD	Full	Arahy.10	85776670	85779480	IIc	WRKYGKK/C4C23HXH	None
KL0M69	Full	Arahy.10	86422457	86425196	IIc	WRKYGQK/C4C23HXH	None
96XQBG	Full	Arahy.11	143052134	143054861	IIc	WRKYGQK/C4C23HXH	None
1QRJ4L	Partial	Arahy.12	22078481	22079656	IIc	WRKYDKK/C4C23HXH	None
4YP4NP	Full	Arahy.13	137942995	137947516	IIc	WRKYGQK/C4C23HXH	None
65NT4G	Full	Arahy.13	141396648	141399823	IIc	WRKYGQK/C4C23HXH	None
BFRG35	Full	Arahy.13	125882197	125885097	IIc	WRKYGQK/C4C23HXH	None
D6XHXS	Full	Arahy.13	116389604	116391127	IIc	WRKYGEK/C4C23HXH	None
GYR78M	Full	Arahy.13	126492183	126494897	IIc	WRKYGKK/C4C23HXH	None
372SCG	Full	Arahy.14	134660870	134665123	IIc	WRKYGQK/C4C23HXH	None
HSJ5V9	Full	Arahy.14	132238223	132241151	IIc	WRKYGQK/C4C23HXH	None
SQ9ID6	Full	Arahy.14	14504665	14506579	IIc	WRKYGRK/C4C23HXH	None
UJY589	Full	Arahy.14	100272496	100276159	IIc	WRKYGQK/C4C23HXH	None
D15G2D	Full	Arahy.16	13336045	13339610	IIc	WRKYGQK/C4C23HXH	None
VLJH54	Full	Arahy.17	132425105	132426955	IIc	WRKYGKK/C4C23HXH	None
F7CVY8	Full	Arahy.19	10347792	10355204	IIc	WRKYGQK/C4C23HXH	None
GQZA4M	Full	Arahy.19	23642905	23645031	IIc	WRKYGQK/C4C23HXH	None
6J54UY	Full	Arahy.20	107449715	107452501	IIc	WRKYGKK/C4C23HXH	None
TET6YL	Full	Arahy.20	107616959	107621304	IIc	WRKYGQK/C4C23HXH	None
S25UJZ	Full	Arahy.1	16741771	16745255	IId	WRKYGQK/C5C23HXH	Plant_zn_clust
ZN7Y7A	Full	Arahy.1	95307717	95311361	IId	WRKYGQK/C5C23HXH	Plant_zn_clust
GV8AWD	Full	Arahy.2	11836244	11839472	IId	WRKYGQK/C5C23HXH	Plant_zn_clust
FP3Q5V	Full	Arahy.3	39177519	39180569	IId	WRKYGQK/C5C23HXH	Plant_zn_clust
Y4PUSS	Full	Arahy.6	17325591	17328601	IId	WRKYGQK/C5C23HXH	Plant_zn_clust
QVC0B1	Full	Arahy.8	45414870	45417713	IId	WRKYGQK/C5C23HXH	Plant_zn_clust
EDW718	Full	Arahy.11	21270596	21273334	IId	WRKYGQK/C5C23HXH	Plant_zn_clust
091A4A	Partial	Arahy.11	148578849	148580680	IId	WRKYGQK/C5C23HXH	Plant_zn_clust
3BGC1E	Full	Arahy.13	5754659	5757697	IId	WRKYGQK/C5C23HXH	Plant_zn_clust
3RY6J8	Full	Arahy.13	41093138	41096219	IId	WRKYGQK/C5C23HXH	Plant_zn_clust
20ME3S	Full	Arahy.16	1499933	1502972	IId	WRKYGQK/C5C23HXH	Plant_zn_clust
WD74W9	Full	Arahy.18	126618315	126620843	IId	WRKYGQK/C5C23HXH	Plant_zn_clust
A4CVPZ	Full	Arahy.2	2790151	2792050	IIe	WRKYGQK/C5C23HXH	None
74VGR2	Full	Arahy.3	106152727	106154935	IIe	WRKYGQK/C5C23HXH	None
U9T3UU	Full	Arahy.3	139070724	139073027	IIe	WRKYGQK/C5C23HXH	None
2161LW	Full	Arahy.4	118493765	118496721	IIe	WRKYGQK/C5C23HXH	None
L1BT9E	Full	Arahy.5	41465556	41466798	IIe	WRKYGQK/C4C23HXH	None
LWF21T	Full	Arahy.5	113772527	113774510	IIe	WRKYGQK/C5C23HXH	None
D3ZAML	Full	Arahy.6	7514301	7515822	IIe	WRKYGQK/C5C23HXH	None
JRMF73	Full	Arahy.8	35583333	35587372	IIe	WRKYGQK/C5C23HXH	None
ELQ752	Full	Arahy.12	2994441	2996333	IIe	WRKYGQK/C5C23HXH	None
GB36NI	Full	Arahy.13	141189340	141191828	IIe	WRKYGQK/C5C23HXH	None
I0TYPH	Full	Arahy.13	107781675	107783995	IIe	WRKYGQK/C5C23HXH	None
L6TRL0	Full	Arahy.13	145772198	145776112	IIe	WRKYGQK/C5C23HXH	None
B6D6GK	Full	Arahy.14	132203374	132206348	IIe	WRKYGQK/C5C23HXH	None
H3A1N1	Full	Arahy.15	16231349	16232747	IIe	WRKYGQK/C4C23HXH	None
VN8ZWL	Full	Arahy.15	158730673	158732661	IIe	WRKYGQK/C5C23HXH	None
IC6AW7	Full	Arahy.16	13067659	13071429	IIe	WRKYGQK/C5C23HXH	None
SGU002	Full	Arahy.18	14235269	14238205	IIe	WRKYGQK/C5C23HXH	None
7E4BRJ	Full	Arahy.20	144465800	144467079	IIe	WRKYGQK/C5C23HXH	None
WH6N3S	Full	Arahy.3	100824117	100825417	III	WRKYGQK/C7C23HXC	None
206U1W	Partial	Arahy.4	109322926	109325050	III	WRKYGQK/C7C23HXC	None
50ZMU5	Full	Arahy.5	40950588	40951805	III	WRKYGQK/C4C23HXC	None
VPG7BH	Full	Arahy.5	46315679	46324344	III	WRKYGQK/C4C22HXH;WRKYGQK/C4C23HXH	None
13YX47	Full	Arahy.6	2659727	2661933	III	WRKYGQK/C7C23HXC	None
1JA0E6	Full	Arahy.7	67854887	67859876	III	WRKYGQK/C7C23HXC	None
B4MGNH	Full	Arahy.7	78637386	78641095	III	WRKYGQK/C7C23HXC	None
CLQ0AV	Full	Arahy.7	78644459	78646576	III	WRKYGQK/C7C23HXC	None
FUL0ZC	Full	Arahy.7	78495839	78500897	III	WRKYGQK/C7C23HXC	None
I9PJJN	Full	Arahy.7	67881851	67890124	III	WRKYGQK/C7C23HXC	None
P38DLX	Full	Arahy.7	78435333	78439844	III	WRKYGQK/C7C23HXC	None
LLK29R	Full	Arahy.8	8447212	8449199	III	WRKYGQK/C7C23HXC	None
B8J05C	Full	Arahy.10	6235588	6239633	III	WRKYGQK/C4C23HXH	LRR_8
E3SE4T	Full	Arahy.10	6243142	6247127	III	WRKYGQK/C7C23HXC	LRR_8
J0NZC0	Full	Arahy.10	80067075	80069676	III	WRKYGQK/C7C23HXC	None
TC7Y0P	Full	Arahy.12	4393239	4396553	III	WRKYGQK/C7C23HXC	None
W479GS	Full	Arahy.12	9815670	9817514	III	WRKYGQK/C7C23HXC	None
KK3V44	Full	Arahy.13	101836636	101837951	III	WRKYGQK/C7C23HXC	None
77CZVH	Full	Arahy.14	119912591	119915395	III	WRKYGQK/C7C23HXC	None
ZTD7SX	Full	Arahy.15	16875849	16877069	III	WRKYGQK/C7C23HXC	None
EXJ5K8	Full	Arahy.16	22074719	22077041	III	WRKYGQK/C7C23HXC	None
G7PB2P	Full	Arahy.17	34264447	34269174	III	WRKYGQK/C7C23HXC	None
J88C4R	Full	Arahy.17	34210397	34216107	III	WRKYGQK/C7C23HXC	None
XUAL01	Full	Arahy.17	23545851	23549552	III	WRKYGQK/C4C22HXH;WRKYGQK/C4C23HXH	None
AI43ZL	Full	Arahy.18	31148005	31151650	III	WRKYGQK/C7C23HXC	None
CE0NJE	Full	Arahy.18	32347317	32350792	III	WRKYGQK/C7C23HXC	None
MEK3S1	Full	Arahy.18	31355682	31363461	III	WRKYGQK/C7C23HXC	None
2G4BRW	Full	Arahy.20	102637600	102640190	III	WRKYGQK/C7C23HXC	None
TAM8B0	Full	Arahy.20	11449476	11457025	III	WRKYGQK/C7C23HXC	LRR_8
